# Supplementary material for: Targeting SRC enhances differentiation and promotes multifaceted cell death mechanisms in recurrent group 3 medulloblastoma
Source: Cell Death Dis. 2026 Apr 24;17(1):543. doi: 10.1038/s41419-026-08751-9 (PMC13237022; doi:10.1038/s41419-026-08751-9)
Supplement: Supplementary file 2 — Supplementary Table 1 [file 41419_2026_8751_MOESM2_ESM.xlsx]

## Sheet: Sheet1
	Supplementary Table 1. Reagents, chemicals, models, softwares used in this study.
	Reagents and treatment compounds	Vendor or Source	Catalog Number
	Knockout DMEM/F12	Life Technologies	Cat #: 12660012
	DMEM/F12	Life Technologies	Cat #: 11320033
	DMEM	Life Technologies	Cat #: 11965092
	MEM	Life Technologies	Cat #: 11095080
	Astrocyte Medium	ScienCell Research Laboratories	Cat #: 1801
	Glucose Solution	Life Technologies	Cat #: A2494001
	GlutaMAX	Life Technologies	Cat #: 35050061
	N2 Supplement-A	STEMCELL Technologies	Cat #: 07152
	SM1 supplement	STEMCELL Technologies	Cat #: 05711
	Human Recombinant EGF	STEMCELL Technologies	Cat #: 78006
	Human Recombinant bFGF	STEMCELL Technologies	Cat #: 78003
	Heparin Solution	STEMCELL Technologies	Cat #: 07980
	Antibiotic Antimycotic	Life Technologies	Cat #: 15240096
	Sodium Pyruvate	Life Technologies	Cat #: 11-360-070
	MEM Non-essential Amino Acids Solution	Sigma	Cat #: M7145
	Blasticidin	Invitrogen	Cat #: A1113903
	Puromycin	Millipore Sigma	Cat #: P9620
	Trypan Blue	Millipore Sigma	Cat #: 93595
	Trypsin-EDTA	Life Technologies	Cat #: 25-300-120
	Liberase	Roche	Cat #: 5401020001
	Lipofectamine™ RNAiMAX Transfection Reagent	Life Technologies	Cat #: L3000015
	Opti-MEM™ I Reduced Serum Medium	Life Technologies	Cat #: 31985088
	NeuroCult NS-A Proliferation Medium	STEMCELL Technologies	Cat #: 05711
	Cisplatin	MedChemExpress	Cat #: HY-17394
	Vincristine	MedChemExpress	Cat #: HY-N0488
	Saracatinib	MedChemExpress	Cat #: HY-10234
	Bosutinib	Selleckchem	Cat #: S1014
	SU6656	TOCRIS	Cat #: 6475
	Methyl Cellulose	Millipore Sigma	Cat #: H7509-25G
	Doxycycline hyclate	Millipore Sigma	Cat #: D5207
	Z-VAD-FMK	Selleckchem	Cat #:
	Necrostatin-1	Selleckchem	Cat #: S8037
	Bovine Serum Albumin (BSA)	Millipore Sigma	Cat #: A3294
	2x Laemmli Sample Buffer	Bio-Rad	Cat #: 1610737
	BLUeye Prestained Protein Ladder	FroggaBio	Cat #: PM007-0500
	β-mercaptoethanol	Millipore Sigma	Cat #: M6250
	Halt™ Protease Inhibitor Cocktail, EDTA-Free (100X)	Life Technologies	Cat #: 78425
	N,N,N′,N′-Tetramethylethylenediamine	Millipore Sigma	Cat #: 411019
	Clarity Western ECL	Bio-Rad	Cat #: 1705061
	PrestoBlue HS Cell Viability Reagent	Life Technologies	Cat #: P50201
	Permount	Fisher Scientific	Cat #: SP15-100
	ProLong™ Diamond Antifade Mountant with DAPI	Life Technologies	Cat#: P36971
	Commercial Kits	Vendor or Source	Catalog Number
	MycoAlert® Mycoplasma Detection Kit	Lonza	Cat #: LT07-218
	Dead Cell Removal Kit	Miltenyi Biotec	Cat #: 130-090-101
	Micro BCA Assay Kit	Life Technologies	Cat #: 23235
	Proteome Profiler Human Phospho-Kinase Array Kit	R&D Systems	Cat #: ARY003C
	No-Stain™ Protein Labeling	Life Technologies	Cat #: A44717
	Bielschowsky Silver Stain Kit	Abcam	Cat # AB245877
	Experimental Models: Cell Lines	Vendor or Source	Catalog Number
	SU_MB002	Dr. Yoon-Jae Cho	N/A
	HD-MB03	Dr. Till Milde	N/A
	MB3W1	Dr. Matthias Wölfl	N/A
	D425	Dr. Sheila Singh	N/A
	D458	Dr. Sheila Singh	N/A
	D283	American Type Culture Collection (ATCC)	Cat #: HTB-185
	BT992	Dr. Sheila Singh	N/A
	DAOY	American Type Culture Collection (ATCC)	Cat #: HTM-186
	Human astrocytes	ScienCell Research Labortories	Cat #: 1800
	Human neural stem cells	Dr. Sheila Singh	N/A
	Plasmid	Vendor or Source	Catalog Number
	Edit-R Inducible Lentiviral hEF1a-Blast-Cas9 Nuclease Particles	Horizon Discovery	Cat #: VCAS11227
	Edit-R Human SRC Lentiviral sgRNA	Dharmacon	Cat #: VSGHSM_38240064
	Edit-R Human SRC Lentiviral sgRNA	Dharmacon	Cat #: VSGHSM_38240069
	pCMV6-Entry SRC (NM_005417) Human Untagged Clone	OriGene	Cat #: SC125208
	pCMV6-Entry Mammalian Expression Vector	OriGene	Cat #: PS100001
	Software	Vendor or Source	Download Link
	GraphPad Prism	GraphPad	https://www.graphpad.com/
	ImageJ	NIH	https://imagej.nih.gov/
	ImageJ Fiji	NIH	https://imagej.net/software/fiji/
	BioRender	BioRender	https://biorender.com/
	R	The R project for Statistical Computing	https://www.r-project.org/
