# Supplementary material for: Targeting SRC enhances differentiation and promotes multifaceted cell death mechanisms in recurrent group 3 medulloblastoma
Source: Cell Death Dis. 2026 Apr 24;17(1):543. doi: 10.1038/s41419-026-08751-9 (PMC13237022; doi:10.1038/s41419-026-08751-9)
Supplement: Supplementary file 3 — Supplementary Table 2 [file 41419_2026_8751_MOESM3_ESM.xlsx]

## Sheet: Sheet1
		Supplementary Table 2. Primary and secondary antibodies used in this study and their dilutions.
		Target Protein	Vendor or Source	Catalog Number	Application (Immunoblot: IB; Immunofluorescence: IF)	Dilution
		p-SRC	R&D Systems	AF2685	IB	1:1000
					IF	1:50
		Total SRC	Cell Signaling	2109S	IB	1:1000
					IF	1:400
		SOX2	Cell Signaling	3579S	IB	1:1000
			Novus Biologicals	NBP2-29623	IF	1:400
		TUBB3	R&D Systems	MAB1195	IB	1:1000
					IF	1:21
		Cleaved Caspase 3	Cell Signaling	9661S	IB	1:1000
			R&D Systems	MAB835	IF	1:50
		Total Stat3	Cell Signaling	9139T	IB	1:1000
		p-Stat3	Cell Signaling	9145T	IB	1:1000
		Iba1/AIF-1	Cell Signaling	20825S	IF	1:800
		OCT3/4	Santa Cruz	SC-5279	IB	1:667
		Nanog	Cell Signaling	3580S	IB	1:1000
		Total Caspase 3	Cell Signaling	9662S	IB	1:1000
		RIP3K	Cell Signaling	95702S	IB	1:1000
					IF	1:400
		PARP1	Santa Cruz	SC-8007	IB	1:667
		HRP Conjugated Secondary Anti-Rabbit	Jackson ImmunoResearch Laboratories Inc.	111-035-144	IB	1:10,000
		HRP Conjugated Secondary Anti-Mouse	Jackson ImmunoResearch Laboratories Inc.	115-035-003	IB	1:10,000
		Alexa Fluor 647-conjugated Anti-Mouse	Jackson ImmunoResearch Laboratories Inc.	115-605-003	IF	1:100
		Alexa Fluor 594-conjugated Anti-Rabbit	Jackson ImmunoResearch Laboratories Inc.	111-585-144	IF	1:100
